# Supplementary material for: N′-[4-(Dimethyl­amino)benzyl­idene]benzohydrazide
Source: Acta Crystallogr Sect E Struct Rep Online. 2009 Sep 16;65(Pt 10):o2472. doi: 10.1107/S1600536809036460 (PMC2970421; doi:10.1107/S1600536809036460)
Supplement: Supplementary file 2 [file e-65-o2472-Isup2.hkl]

# 
# h,k,l, Fc-squared, Fo-squared, sigma(Fo-squared) and status flag 
# 
data_I
_shelx_title ' 090821b                in P212121' 
_shelx_refln_list_code          4 
_shelx_F_calc_maximum      132.83 
_exptl_crystal_F_000       568.00 
_reflns_d_resolution_high  0.8403 
 
loop_ 
 _symmetry_equiv_pos_as_xyz 
 'x, y, z' 
 '-x+1/2, -y, z+1/2' 
 'x+1/2, -y+1/2, -z' 
 '-x, y+1/2, -z+1/2' 
 
_cell_length_a     5.1310 
_cell_length_b     8.4460 
_cell_length_c    32.5020 
_cell_angle_alpha  90.000 
_cell_angle_beta   90.000 
_cell_angle_gamma  90.000 
 
_shelx_F_squared_multiplier     1.000 
 
loop_ 
 _refln_index_h 
 _refln_index_k 
 _refln_index_l 
 _refln_F_squared_calc 
 _refln_F_squared_meas 
 _refln_F_squared_sigma 
 _refln_observed_status 
   2   0   0      395.76      305.97     29.36 o 
   4   0   0       20.45       30.44      9.53 o 
   6   0   0       15.38       18.39     19.02 o 
   1   1   0     1233.24     1127.50     24.76 o 
   2   1   0     1072.19     1063.95     42.66 o 
   3   1   0       10.15        5.40      4.24 o 
   4   1   0        3.35       12.84      6.85 o 
   5   1   0      103.94      126.84     19.29 o 
   6   1   0        1.20       13.05     14.29 o 
   0   2   0     5545.11     5980.79    222.80 o 
   1   2   0     2518.10     2508.21     36.10 o 
   2   2   0      749.69      765.22     19.31 o 
   3   2   0       27.41       30.09      5.26 o 
   4   2   0      108.37      108.05     14.55 o 
   5   2   0       22.57       28.91     10.86 o 
   1   3   0     1217.44     1170.97     21.81 o 
   2   3   0     3246.69     3257.05     36.45 o 
   3   3   0       20.62       24.22      5.43 o 
   4   3   0       10.19       18.90      8.23 o 
   5   3   0        0.17        6.85      9.67 o 
   0   4   0      950.47      976.37     24.26 o 
   1   4   0     1012.84     1024.47     26.25 o 
   2   4   0      877.03      848.62     18.61 o 
   3   4   0        8.62        6.16      4.85 o 
   4   4   0       47.48       53.56     13.53 o 
   5   4   0        0.07       -2.26     12.56 o 
   1   5   0      192.13      167.71     11.74 o 
   2   5   0        5.45        0.86      5.61 o 
   3   5   0      157.24      162.26     13.89 o 
   4   5   0       95.75       80.98     21.93 o 
   5   5   0        0.32       -0.08     14.61 o 
   0   6   0      120.37      145.33     22.42 o 
   1   6   0        9.39       16.92      6.57 o 
   2   6   0       19.09       24.55      8.07 o 
   3   6   0        1.25       10.22      7.37 o 
   4   6   0       59.39       35.91     12.51 o 
   1   7   0        2.74        2.93      7.57 o 
   2   7   0       15.75       13.36      9.92 o 
   3   7   0       31.47       43.01     10.38 o 
   4   7   0        7.00        7.87     12.41 o 
   0   8   0       11.86        8.67     16.62 o 
   1   8   0       44.65       53.63     14.18 o 
   2   8   0       12.99       14.35     11.35 o 
   3   8   0       14.50       31.33     13.22 o 
   1   9   0        0.77        3.05     11.77 o 
   2   9   0       40.84       34.08     14.33 o 
   0  10   0        0.32       -0.74     21.21 o 
   1   0   1        2.88        1.14      1.67 o 
   2   0   1      266.45      266.04      9.80 o 
   3   0   1        0.36       -1.80      3.81 o 
   4   0   1        0.00        1.47      5.31 o 
   5   0   1        1.28       12.01     11.04 o 
   6   0   1       35.42       47.45     18.02 o 
   0   1   1      292.95      316.90      8.54 o 
   1   1   1    14339.59    14436.29    191.62 o 
   2   1   1      587.31      558.64     21.69 o 
   3   1   1       46.20       44.82      4.15 o 
   4   1   1       38.38       38.53      6.20 o 
   5   1   1       67.43       62.89     10.72 o 
   6   1   1        0.75       11.44     10.12 o 
   0   2   1    17644.04    17855.26    173.25 o 
   1   2   1    10982.26    11224.80    130.14 o 
   2   2   1       22.52       15.29      2.83 o 
   3   2   1       52.29       40.33      4.36 o 
   4   2   1       69.29       49.70      6.91 o 
   5   2   1       58.68       56.68      9.24 o 
   0   3   1     1210.10     1220.45     26.53 o 
   1   3   1     1833.57     1853.75     31.14 o 
   2   3   1      214.59      213.19      6.90 o 
   3   3   1      221.64      225.13      9.16 o 
   4   3   1      105.11      106.72      9.17 o 
   5   3   1       30.88       31.66      7.82 o 
   0   4   1       43.34       36.35      4.32 o 
   1   4   1     1038.49     1028.39     17.55 o 
   2   4   1      389.30      377.31      8.89 o 
   3   4   1        3.33        1.18      3.31 o 
   4   4   1       26.83       18.98      7.46 o 
   5   4   1       22.08       21.19      9.81 o 
   0   5   1       25.75       31.50     13.33 o 
   1   5   1       15.67       17.42      3.46 o 
   2   5   1       22.67       22.59      4.61 o 
   3   5   1      480.78      472.06     15.79 o 
   4   5   1        4.24        9.28      8.32 o 
   5   5   1        2.79       13.98     10.13 o 
   0   6   1       28.39       25.44      9.92 o 
   1   6   1       65.66       63.85      6.23 o 
   2   6   1       98.75      100.16      8.08 o 
   3   6   1        6.56        6.57      5.08 o 
   4   6   1        6.68        7.61      8.87 o 
   0   7   1       16.53       15.61      9.47 o 
   1   7   1        5.84        4.21      5.66 o 
   2   7   1       22.32       24.41      8.09 o 
   3   7   1       92.03       83.00      8.78 o 
   4   7   1        9.56       10.66     10.33 o 
   0   8   1       29.47       51.00     12.94 o 
   1   8   1       41.67       55.95      9.80 o 
   2   8   1        2.01        3.84      7.25 o 
   3   8   1        3.73        2.08      9.58 o 
   0   9   1        1.10        2.88      9.35 o 
   1   9   1        8.04       13.75      9.59 o 
   2   9   1        1.88       17.93      9.15 o 
   0  10   1        0.24        9.06     12.08 o 
   1   0   2      304.84      289.70      8.12 o 
   2   0   2      581.26      592.84     14.59 o 
   3   0   2      225.85      206.17     10.81 o 
   4   0   2       27.52       26.84      6.58 o 
   5   0   2      107.76      167.42     21.37 o 
   6   0   2       25.17       32.30     18.91 o 
   0   1   2      988.61     1011.21     16.68 o 
   1   1   2     1528.72     1526.82     27.66 o 
   2   1   2      433.72      416.02      9.06 o 
   3   1   2       42.82       36.01      4.42 o 
   4   1   2       95.63       93.78      8.27 o 
   5   1   2       50.00       47.47      8.78 o 
   6   1   2        2.96        8.96     10.86 o 
   0   2   2    12669.95    13090.16    122.16 o 
   1   2   2      187.01      190.24      5.10 o 
   2   2   2       73.19       78.18      4.48 o 
   3   2   2       37.57       36.59      3.94 o 
   4   2   2       26.31       21.70      5.70 o 
   5   2   2       12.93       18.23      7.79 o 
   0   3   2      212.28      204.13      6.97 o 
   1   3   2      439.03      414.20      8.35 o 
   2   3   2       80.00       67.46      4.28 o 
   3   3   2      169.37      173.08      7.74 o 
   4   3   2      287.55      283.12     13.43 o 
   5   3   2       13.96       12.56      7.80 o 
   0   4   2       71.11       77.05      5.42 o 
   1   4   2      542.23      555.03     14.57 o 
   2   4   2      267.25      253.25      8.55 o 
   3   4   2       35.01       26.70      4.05 o 
   4   4   2      214.22      206.17     14.89 o 
   5   4   2       10.79       13.43      9.43 o 
   0   5   2       76.95       80.93      6.27 o 
   1   5   2      318.07      319.90      9.27 o 
   2   5   2      100.87      105.81      7.33 o 
   3   5   2        5.47       19.83      5.49 o 
   4   5   2       22.56       25.23      9.13 o 
   5   5   2        3.21        4.89      9.50 o 
   0   6   2       10.61       10.65      8.63 o 
   1   6   2       17.27       17.85      4.60 o 
   2   6   2      364.52      374.06     14.16 o 
   3   6   2       14.40       15.25      5.65 o 
   4   6   2        9.64       16.97      9.81 o 
   0   7   2        6.14        9.62      7.95 o 
   1   7   2       19.23       12.60      6.43 o 
   2   7   2       46.88       47.15      7.78 o 
   3   7   2       39.23       37.34      7.21 o 
   4   7   2        0.36       -6.57      9.21 o 
   0   8   2        3.12        3.17      9.78 o 
   1   8   2        8.51       15.44      7.60 o 
   2   8   2       14.56       16.76      8.20 o 
   3   8   2        0.11        5.78      9.23 o 
   0   9   2        0.02       -1.67     12.70 o 
   1   9   2       13.01       12.77      9.31 o 
   2   9   2        1.16        3.81      8.48 o 
   0  10   2       19.80       35.91     15.08 o 
   1   0   3        0.28        0.03      1.98 o 
   2   0   3      415.66      395.46     12.03 o 
   3   0   3      219.33      203.80     10.94 o 
   4   0   3      124.29      122.08     18.62 o 
   5   0   3        3.17        5.25     11.57 o 
   6   0   3        0.81       13.93     15.96 o 
   0   1   3      396.09      466.66     39.32 o 
   1   1   3     4838.27     4723.28     62.29 o 
   2   1   3       24.61       24.01      2.51 o 
   3   1   3       23.91       22.14      4.02 o 
   4   1   3      146.19      161.11     10.19 o 
   5   1   3       82.59       96.95     10.88 o 
   6   1   3       10.69       34.77     12.14 o 
   0   2   3      250.02      234.20      9.71 o 
   1   2   3     1404.33     1494.10     37.09 o 
   2   2   3        3.16        1.86      2.35 o 
   3   2   3       20.92       25.15      3.49 o 
   4   2   3       51.09       49.01      6.97 o 
   5   2   3       39.80       45.92      9.70 o 
   0   3   3     2080.85     2091.54     21.84 o 
   1   3   3      106.52      103.45      4.82 o 
   2   3   3      135.06      129.05      5.74 o 
   3   3   3       58.37       52.75      4.62 o 
   4   3   3       15.09       19.98      5.80 o 
   5   3   3       31.27       36.97      9.70 o 
   0   4   3      146.43      141.74      6.70 o 
   1   4   3      179.49      160.85      6.31 o 
   2   4   3        2.69        3.77      2.83 o 
   3   4   3       74.52       63.98      5.57 o 
   4   4   3       11.91       18.72      6.49 o 
   5   4   3        0.81        3.59      8.79 o 
   0   5   3      177.16      193.66      8.81 o 
   1   5   3       84.47       86.71      5.37 o 
   2   5   3       17.70       11.71      4.15 o 
   3   5   3      238.95      243.06     11.71 o 
   4   5   3       16.32       10.75      7.25 o 
   5   5   3        8.13       24.51     10.88 o 
   0   6   3      106.27      110.62     13.61 o 
   1   6   3       34.15       29.17      5.62 o 
   2   6   3       62.58       66.92      7.13 o 
   3   6   3       18.08       20.49      5.69 o 
   4   6   3       32.66       25.32      9.88 o 
   0   7   3        4.21        3.41      8.97 o 
   1   7   3       13.82       22.25      6.94 o 
   2   7   3       20.85       29.06      6.98 o 
   3   7   3       10.92        8.58      6.88 o 
   4   7   3        2.36       16.77      9.86 o 
   0   8   3        2.07        0.65      9.93 o 
   1   8   3       11.71       19.86      7.46 o 
   2   8   3       60.91       61.13     10.55 o 
   3   8   3        4.51       14.54      9.64 o 
   0   9   3        5.82       12.07     11.29 o 
   1   9   3        8.60       14.05      8.76 o 
   2   9   3        0.18        2.12      8.38 o 
   0  10   3        9.89       49.86     40.10 o 
   0   0   4     3403.30     3254.68     57.22 o 
   1   0   4       29.20       27.34      2.96 o 
   2   0   4       48.24       38.99      4.44 o 
   3   0   4      123.97      137.29      9.26 o 
   4   0   4       43.76       62.38     10.26 o 
   5   0   4        6.72       -1.28     11.48 o 
   6   0   4        4.94       16.45     13.77 o 
   0   1   4     1173.20     1148.95     56.58 o 
   1   1   4      618.86      635.94     14.23 o 
   2   1   4      344.53      336.09      8.25 o 
   3   1   4       22.62       21.87      3.62 o 
   4   1   4       22.11       22.89      5.56 o 
   5   1   4       61.92       71.37      9.88 o 
   6   1   4        3.05        3.16      9.80 o 
   0   2   4       67.89       66.43      4.18 o 
   1   2   4      819.77      772.33     27.06 o 
   2   2   4       12.65        7.62      2.35 o 
   3   2   4      195.78      204.61      7.37 o 
   4   2   4      182.25      166.44     10.59 o 
   5   2   4        7.12       20.23      7.54 o 
   0   3   4     1143.33     1145.67     21.60 o 
   1   3   4      809.29      813.31     20.64 o 
   2   3   4      168.27      165.09      7.14 o 
   3   3   4       91.50       83.09      5.39 o 
   4   3   4       19.09       15.10      6.02 o 
   5   3   4       16.80       28.06      9.13 o 
   0   4   4       80.84       71.55      4.96 o 
   1   4   4      147.18      143.16      6.05 o 
   2   4   4      133.57      137.63      5.88 o 
   3   4   4        6.83        5.89      4.17 o 
   4   4   4       18.67       23.60      6.68 o 
   5   4   4       17.05       26.11      9.81 o 
   0   5   4        0.22       11.10      3.86 o 
   1   5   4       39.00       42.27      4.38 o 
   2   5   4       37.41       28.27      4.90 o 
   3   5   4      105.54      106.51      8.27 o 
   4   5   4        4.07        6.35      7.33 o 
   5   5   4        1.50        7.74      9.81 o 
   0   6   4       36.31       40.49      9.92 o 
   1   6   4        3.12        3.21      4.60 o 
   2   6   4       10.29       10.83      4.92 o 
   3   6   4       13.30       14.70      6.17 o 
   4   6   4        2.53        1.19      7.77 o 
   0   7   4       78.40       67.83     12.63 o 
   1   7   4      118.11      122.97     11.71 o 
   2   7   4        7.44       10.35      5.88 o 
   3   7   4       17.26       11.11      7.24 o 
   4   7   4        7.65       14.62      9.86 o 
   0   8   4        2.31        1.86      9.32 o 
   1   8   4        2.47        8.03      7.68 o 
   2   8   4       11.40       18.29      8.30 o 
   3   8   4        1.73        2.91     10.04 o 
   0   9   4        0.36        9.46     11.55 o 
   1   9   4       11.78       20.68      8.55 o 
   2   9   4        3.17        3.12      8.20 o 
   1   0   5      105.18       94.08      5.95 o 
   2   0   5       34.74       38.65      4.03 o 
   3   0   5      153.17      164.12      9.85 o 
   4   0   5      208.30      201.36     16.09 o 
   5   0   5        9.83        9.87     12.23 o 
   6   0   5        0.90       12.07     15.03 o 
   0   1   5      222.78      221.37      5.77 o 
   1   1   5     2973.57     3033.01     65.14 o 
   2   1   5      197.32      193.34      5.06 o 
   3   1   5      125.32      138.61      6.97 o 
   4   1   5       13.93       15.57      5.07 o 
   5   1   5       60.87       69.76      9.98 o 
   6   1   5        0.76       34.23     33.79 o 
   0   2   5      308.99      296.07     12.30 o 
   1   2   5      234.21      231.19      5.77 o 
   2   2   5       70.86       67.34      4.04 o 
   3   2   5       71.05       77.98      4.86 o 
   4   2   5       86.51       88.91      7.44 o 
   5   2   5       10.72       10.27      7.28 o 
   0   3   5        1.40        3.97      2.62 o 
   1   3   5      143.69      135.01      6.04 o 
   2   3   5      170.08      188.71      7.03 o 
   3   3   5      119.42      129.34      7.19 o 
   4   3   5       62.93       56.12      7.79 o 
   5   3   5        9.99       22.00      8.95 o 
   0   4   5      160.43      167.18      6.97 o 
   1   4   5      258.19      263.83      8.11 o 
   2   4   5      490.95      488.03     10.28 o 
   3   4   5       29.45       33.64      5.25 o 
   4   4   5       11.63       14.88      6.44 o 
   5   4   5        3.52       16.99     10.04 o 
   0   5   5      881.35      963.10     33.84 o 
   1   5   5       21.46       19.66      3.73 o 
   2   5   5        2.30        3.03      3.35 o 
   3   5   5       35.03       27.78      6.22 o 
   4   5   5        6.84        5.06      7.21 o 
   5   5   5        3.01       11.35     10.35 o 
   0   6   5       68.38       76.29      8.66 o 
   1   6   5        4.69        5.85      4.71 o 
   2   6   5       66.30       63.00      6.78 o 
   3   6   5        2.60        7.37      5.61 o 
   4   6   5        2.97        3.60      8.05 o 
   0   7   5        5.29        8.72      8.13 o 
   1   7   5        0.71       10.65      6.99 o 
   2   7   5        0.38        2.69      5.71 o 
   3   7   5       20.63       22.32      8.17 o 
   4   7   5        5.99       17.74     10.55 o 
   0   8   5       16.76       13.60     11.46 o 
   1   8   5        9.67       10.91      7.69 o 
   2   8   5        1.42        0.48      7.69 o 
   3   8   5        1.24       -8.99      8.50 o 
   0   9   5        3.45        7.20     12.74 o 
   1   9   5        3.38        4.87      8.65 o 
   2   9   5        4.36        8.08      8.93 o 
   0   0   6       29.20       27.36      3.63 o 
   1   0   6      494.42      492.27     12.04 o 
   2   0   6      671.87      651.02     16.29 o 
   3   0   6       57.96       79.77     10.66 o 
   4   0   6      173.32      150.19     20.82 o 
   5   0   6        0.05        1.05      9.82 o 
   6   0   6       11.71        2.97     14.34 o 
   0   1   6       14.51       16.45      2.34 o 
   1   1   6      168.39      171.73      4.45 o 
   2   1   6     1112.67     1159.07     24.84 o 
   3   1   6       28.48       25.20      3.84 o 
   4   1   6       16.53       12.48      5.67 o 
   5   1   6       60.58       75.97      9.96 o 
   6   1   6        2.49       -1.21     10.75 o 
   0   2   6      633.77      612.97     11.80 o 
   1   2   6      249.75      244.19      6.07 o 
   2   2   6      606.80      606.97     10.53 o 
   3   2   6      287.91      280.36      9.76 o 
   4   2   6       23.73       20.45      5.27 o 
   5   2   6        2.94        5.85      7.52 o 
   0   3   6     1008.24      956.70     30.91 o 
   1   3   6      388.67      381.10      9.52 o 
   2   3   6       37.09       35.41      3.89 o 
   3   3   6       53.37       49.96      5.10 o 
   4   3   6       22.39       17.59      5.76 o 
   5   3   6       49.50       47.36     10.35 o 
   0   4   6     1171.20     1193.10     22.42 o 
   1   4   6       46.72       48.07      4.14 o 
   2   4   6      188.80      179.38      6.82 o 
   3   4   6        1.15        2.00      4.23 o 
   4   4   6       39.43       33.40      6.99 o 
   5   4   6        3.14       -1.42      9.83 o 
   0   5   6        2.15       14.04      5.42 o 
   1   5   6       95.81       90.15      5.62 o 
   2   5   6        2.56        4.88      3.28 o 
   3   5   6        2.99        3.36      5.34 o 
   4   5   6        5.69        3.60      7.17 o 
   5   5   6        2.72        6.48     10.27 o 
   0   6   6        1.54        2.10      5.73 o 
   1   6   6       70.78       68.50      7.16 o 
   2   6   6       77.51       87.19      7.62 o 
   3   6   6        3.98       11.21      5.93 o 
   4   6   6        3.57        4.12      7.77 o 
   0   7   6        5.87       14.99     16.41 o 
   1   7   6        0.17       -3.80      5.96 o 
   2   7   6        4.31        3.46      5.59 o 
   3   7   6        8.15        9.32      7.42 o 
   4   7   6        0.39        4.77      8.50 o 
   0   8   6        0.00        0.06     12.81 o 
   1   8   6        7.12        6.79      7.05 o 
   2   8   6        1.32        0.54      7.27 o 
   3   8   6        1.65        4.28      9.25 o 
   0   9   6        0.90       -4.86     10.26 o 
   1   9   6        6.47        8.79      7.62 o 
   2   9   6        0.19        2.52      8.36 o 
   1   0   7      232.29      221.99     15.30 o 
   2   0   7      391.12      366.86     13.11 o 
   3   0   7      419.47      452.48     16.01 o 
   4   0   7        3.64        5.73      7.80 o 
   5   0   7        0.60       -2.36     10.61 o 
   6   0   7        2.73       -1.94     13.52 o 
   0   1   7     1427.63     1401.42     31.81 o 
   1   1   7      833.28      778.00     16.05 o 
   2   1   7      226.15      218.02      6.77 o 
   3   1   7      482.11      524.38     27.75 o 
   4   1   7       93.12       78.12      8.77 o 
   5   1   7       82.18       84.03     10.84 o 
   0   2   7      739.97      690.26     29.29 o 
   1   2   7      432.19      447.09     10.89 o 
   2   2   7      473.78      490.37     12.27 o 
   3   2   7       72.44       64.96      5.27 o 
   4   2   7       71.37       53.93      6.47 o 
   5   2   7        6.76       14.72      7.53 o 
   0   3   7      178.44      180.23      6.82 o 
   1   3   7      702.91      740.83     14.08 o 
   2   3   7      111.08      114.18      5.46 o 
   3   3   7        1.99        1.74      3.63 o 
   4   3   7       12.29       12.16      5.57 o 
   5   3   7        6.37        8.43      7.93 o 
   0   4   7      409.22      392.28     17.98 o 
   1   4   7      411.06      416.21     10.81 o 
   2   4   7      164.48      168.41      8.01 o 
   3   4   7        5.82        8.54      4.38 o 
   4   4   7        1.77        1.14      5.82 o 
   5   4   7        0.17        5.27     10.65 o 
   0   5   7      168.75      176.75     11.48 o 
   1   5   7      218.51      225.70      8.36 o 
   2   5   7       19.19       19.75      3.87 o 
   3   5   7       14.33        6.63      5.23 o 
   4   5   7        2.21        3.76      6.79 o 
   5   5   7       14.86       27.24     11.65 o 
   0   6   7       60.74       59.00      8.50 o 
   1   6   7       75.57       69.06      7.17 o 
   2   6   7        2.30        1.37      4.34 o 
   3   6   7        4.85        2.70      5.66 o 
   4   6   7        3.39        1.90      8.06 o 
   0   7   7       48.30       50.62     14.67 o 
   1   7   7       16.54       19.32      7.05 o 
   2   7   7        1.03        1.40      5.42 o 
   3   7   7        0.17        0.01      6.97 o 
   4   7   7        3.57        6.77      8.69 o 
   0   8   7        0.81       -1.86      9.03 o 
   1   8   7       17.86       16.41      8.16 o 
   2   8   7        6.81       15.14      7.87 o 
   3   8   7        4.21        9.48      9.40 o 
   0   9   7        2.05        6.05     11.84 o 
   1   9   7        1.58        2.29      8.34 o 
   2   9   7        1.06        0.66      8.52 o 
   0   0   8      444.87      417.54     19.98 o 
   1   0   8       14.49       20.17      2.68 o 
   2   0   8      696.59      711.36     18.03 o 
   3   0   8      588.61      606.17     18.15 o 
   4   0   8        4.89        3.45      8.29 o 
   5   0   8        9.99        8.42     11.22 o 
   0   1   8     2531.02     2565.16     50.50 o 
   1   1   8      201.35      198.38      5.63 o 
   2   1   8       38.68       42.91      3.70 o 
   3   1   8       90.77       90.19      6.88 o 
   4   1   8       86.81       90.15      8.99 o 
   5   1   8       18.90       17.43      7.75 o 
   0   2   8      234.69      247.92     10.09 o 
   1   2   8      568.03      560.92     13.66 o 
   2   2   8     1222.04     1264.31     15.42 o 
   3   2   8       13.69        8.93      4.08 o 
   4   2   8       34.71       31.53      5.69 o 
   5   2   8        5.83        2.16      6.91 o 
   0   3   8      425.99      432.50     17.59 o 
   1   3   8      451.52      463.26     11.67 o 
   2   3   8      648.51      676.00     13.05 o 
   3   3   8        9.97       10.36      3.83 o 
   4   3   8       11.28       13.41      6.27 o 
   5   3   8       30.09       33.34      9.83 o 
   0   4   8       27.97       25.78      3.85 o 
   1   4   8       72.27       82.68      5.06 o 
   2   4   8       49.56       45.08      4.94 o 
   3   4   8       34.67       35.38      5.40 o 
   4   4   8        9.23        6.76      6.40 o 
   5   4   8       12.03       30.14     12.35 o 
   0   5   8      684.63      677.30     30.69 o 
   1   5   8       24.28       20.73      3.83 o 
   2   5   8       22.08       24.11      4.04 o 
   3   5   8        5.51        4.39      5.06 o 
   4   5   8        4.16        7.12      6.69 o 
   5   5   8        1.90       12.13     11.16 o 
   0   6   8      371.66      382.84     18.00 o 
   1   6   8       62.37       59.82      6.96 o 
   2   6   8       21.40       19.27      4.99 o 
   3   6   8        9.61       10.57      5.97 o 
   4   6   8        0.86        7.86      7.91 o 
   0   7   8       19.82       19.75      9.60 o 
   1   7   8       26.42       21.78      6.26 o 
   2   7   8        9.44        8.50      5.78 o 
   3   7   8        3.65       -1.18      7.06 o 
   4   7   8        9.77        5.52     10.93 o 
   0   8   8        7.43        7.55      9.67 o 
   1   8   8        6.31        9.43      7.82 o 
   2   8   8        5.71        4.94      7.33 o 
   3   8   8        0.78        2.38      9.05 o 
   0   9   8        2.23       14.94     11.99 o 
   1   9   8        3.76        2.31      8.56 o 
   2   9   8        1.81        5.18      8.73 o 
   1   0   9      594.38      599.03     12.13 o 
   2   0   9       13.09       14.76      5.02 o 
   3   0   9      406.70      468.87     40.59 o 
   4   0   9       56.20       47.36     12.14 o 
   5   0   9        0.33        1.20     10.77 o 
   0   1   9      247.05      242.75      7.81 o 
   1   1   9      244.16      240.13      6.45 o 
   2   1   9      611.64      642.99     16.77 o 
   3   1   9      188.38      175.79      9.17 o 
   4   1   9       11.51        3.55      5.20 o 
   5   1   9       31.84       36.29      8.52 o 
   0   2   9      131.10      130.81      6.31 o 
   1   2   9      908.48      924.38     17.26 o 
   2   2   9        6.65       10.44      2.72 o 
   3   2   9       61.19       46.24      5.62 o 
   4   2   9       10.09       11.82      5.26 o 
   5   2   9        7.81        2.53      6.90 o 
   0   3   9       28.90       33.14      4.54 o 
   1   3   9     1004.40     1056.92     29.18 o 
   2   3   9       25.13       21.91      3.47 o 
   3   3   9       24.88       14.71      4.84 o 
   4   3   9       22.80       27.92      7.02 o 
   5   3   9        5.96        7.47      8.35 o 
   0   4   9       56.45       58.64      5.02 o 
   1   4   9      283.35      275.32     11.14 o 
   2   4   9       65.64       60.34      5.15 o 
   3   4   9       18.23       17.94      4.98 o 
   4   4   9       40.16       42.83      8.16 o 
   5   4   9       10.93       25.78     12.08 o 
   0   5   9       67.62       70.27      8.21 o 
   1   5   9       24.59       19.61      3.95 o 
   2   5   9      115.14      102.74      6.99 o 
   3   5   9       11.51       10.06      4.44 o 
   4   5   9        5.36        2.17      6.71 o 
   5   5   9        3.29        4.04     11.66 o 
   0   6   9        6.91        7.01      5.57 o 
   1   6   9       12.60       10.98      4.26 o 
   2   6   9       11.63       13.89      5.44 o 
   3   6   9       11.84       10.28      5.62 o 
   4   6   9        1.18        1.61      7.22 o 
   0   7   9       46.89       26.27     11.17 o 
   1   7   9        7.51       10.11      5.56 o 
   2   7   9        0.46        4.82      5.89 o 
   3   7   9        2.75       -1.98      6.91 o 
   4   7   9        2.35        2.65     10.13 o 
   0   8   9       34.25       27.81     11.46 o 
   1   8   9        2.34        3.33      7.24 o 
   2   8   9        1.05        5.44      7.75 o 
   3   8   9        6.45       14.09      8.46 o 
   0   9   9        2.32        3.99     11.21 o 
   1   9   9        5.67       12.52      8.53 o 
   2   9   9        0.71       11.17      9.04 o 
   0   0  10     1261.88     1236.78     26.02 o 
   1   0  10      242.84      245.99     11.87 o 
   2   0  10      281.81      307.35     20.20 o 
   3   0  10        2.93        2.19      6.17 o 
   4   0  10        5.41       10.58      8.93 o 
   5   0  10       15.19        9.26     11.77 o 
   0   1  10       42.43       41.89      3.85 o 
   1   1  10      406.39      398.04     14.49 o 
   2   1  10      719.67      746.99     27.42 o 
   3   1  10       25.23       21.14      4.55 o 
   4   1  10        1.15        0.87      5.01 o 
   5   1  10        6.75        4.21      7.58 o 
   0   2  10        5.70        8.81      3.06 o 
   1   2  10       47.74       46.66      3.02 o 
   2   2  10       33.87       36.83      3.64 o 
   3   2  10       55.23       63.26      6.24 o 
   4   2  10      142.27      132.27      9.70 o 
   5   2  10        4.56       10.91      7.48 o 
   0   3  10       21.27       10.60      3.63 o 
   1   3  10       90.99      101.69      4.55 o 
   2   3  10      180.24      177.92      6.87 o 
   3   3  10       39.90       45.21      5.76 o 
   4   3  10       34.16       28.41      6.82 o 
   5   3  10        5.38        8.89      8.37 o 
   0   4  10      193.57      197.87     17.95 o 
   1   4  10       67.21       64.28      5.07 o 
   2   4  10       14.35       10.42      3.57 o 
   3   4  10        1.80       -1.51      4.94 o 
   4   4  10        6.43        5.48      5.96 o 
   5   4  10        3.66       11.75     10.82 o 
   0   5  10        1.01        3.49      5.01 o 
   1   5  10       53.42       52.27      4.84 o 
   2   5  10        1.73        3.43      3.58 o 
   3   5  10        2.62        5.44      4.73 o 
   4   5  10        1.48       10.23      6.90 o 
   5   5  10        1.50        9.83     11.78 o 
   0   6  10       22.61       21.31      6.16 o 
   1   6  10       33.87       37.46      5.39 o 
   2   6  10        1.00       -1.63      4.82 o 
   3   6  10       12.07       15.34      5.63 o 
   4   6  10        8.25        4.37      7.39 o 
   0   7  10       34.64       33.25     11.04 o 
   1   7  10        1.02       -0.90      4.98 o 
   2   7  10        2.76        3.33      5.34 o 
   3   7  10        3.92        0.70      6.39 o 
   4   7  10        1.13        5.17     10.55 o 
   0   8  10        3.39        8.68      9.82 o 
   1   8  10        2.62       -2.67      7.00 o 
   2   8  10        5.28       10.59      7.29 o 
   3   8  10        0.50        3.06      7.91 o 
   0   9  10        2.09       -5.92     11.27 o 
   1   9  10        0.32       -3.52      7.32 o 
   2   9  10        0.92        1.83      8.68 o 
   1   0  11        7.75        8.31      2.98 o 
   2   0  11        7.82        5.96      4.11 o 
   3   0  11       27.33       28.42      8.20 o 
   4   0  11      108.41       96.70     14.94 o 
   5   0  11       19.73        9.14     11.47 o 
   0   1  11        1.67        1.65      2.71 o 
   1   1  11       49.26       51.61      3.61 o 
   2   1  11      721.61      760.93     35.68 o 
   3   1  11        5.55        4.93      3.80 o 
   4   1  11       26.80       13.97      6.14 o 
   5   1  11        8.67       11.25      8.44 o 
   0   2  11      155.95      161.29      7.67 o 
   1   2  11       22.55       16.52      2.43 o 
   2   2  11       69.22       80.22      5.28 o 
   3   2  11       38.83       40.68      5.59 o 
   4   2  11        2.49       -1.06      4.90 o 
   5   2  11       20.52       22.71      8.36 o 
   0   3  11       82.25       80.19      5.83 o 
   1   3  11      101.12       99.98      4.27 o 
   2   3  11       23.08       18.11      3.29 o 
   3   3  11       30.43       30.49      5.53 o 
   4   3  11        6.84        0.73      5.50 o 
   5   3  11        0.48        2.30      8.69 o 
   0   4  11        0.55        0.63      4.59 o 
   1   4  11       85.86       73.86      5.39 o 
   2   4  11        8.18        8.13      3.52 o 
   3   4  11        2.20        1.75      4.93 o 
   4   4  11       33.49       38.07      7.89 o 
   5   4  11        9.40       15.62     11.21 o 
   0   5  11        8.23       16.76      6.22 o 
   1   5  11       67.27       64.92      6.43 o 
   2   5  11       32.91       28.66      4.79 o 
   3   5  11       21.36       19.78      6.17 o 
   4   5  11       17.15       16.91      8.47 o 
   5   5  11        1.49        1.03     11.32 o 
   0   6  11       17.73        5.60      5.40 o 
   1   6  11       19.82       15.13      4.47 o 
   2   6  11        0.05       -0.51      4.84 o 
   3   6  11        0.54        7.91      5.41 o 
   4   6  11        4.96        4.29      7.39 o 
   0   7  11        3.92        6.64      8.28 o 
   1   7  11       19.47       22.03      6.48 o 
   2   7  11        1.20        4.04      6.00 o 
   3   7  11        3.29        4.79      6.99 o 
   4   7  11        2.92        5.08      8.92 o 
   0   8  11        0.95       13.47     12.13 o 
   1   8  11        5.19        2.74      7.50 o 
   2   8  11        1.07        9.60      7.99 o 
   3   8  11        0.21       -0.57      7.59 o 
   0   9  11        2.53        1.52     11.80 o 
   1   9  11        0.09        7.70      9.03 o 
   2   9  11        1.86        2.33      9.23 o 
   0   0  12     1757.29     1683.92     69.32 o 
   1   0  12      197.91      170.56     11.52 o 
   2   0  12       79.80       90.06      8.51 o 
   3   0  12        1.31       -1.95      6.43 o 
   4   0  12        0.95        1.06      8.40 o 
   5   0  12       24.18       26.05     12.89 o 
   0   1  12      185.68      186.39      9.08 o 
   1   1  12      288.04      277.47      7.75 o 
   2   1  12      236.56      248.11      7.60 o 
   3   1  12       19.14       17.54      4.14 o 
   4   1  12       10.46        2.97      5.44 o 
   5   1  12        0.39        8.10      8.46 o 
   0   2  12      174.49      183.31     12.70 o 
   1   2  12       82.52       69.70      4.38 o 
   2   2  12       75.71       79.28      5.34 o 
   3   2  12       13.14       14.06      4.58 o 
   4   2  12       36.68       36.98      6.57 o 
   5   2  12       17.07       22.41      8.79 o 
   0   3  12        0.01        2.02      3.23 o 
   1   3  12       32.99       30.32      2.98 o 
   2   3  12      200.06      224.88     10.57 o 
   3   3  12        1.65        3.28      4.60 o 
   4   3  12       37.39       29.11      7.92 o 
   5   3  12        4.95        3.85      8.32 o 
   0   4  12      162.36      160.05      8.28 o 
   1   4  12       12.89       13.69      3.23 o 
   2   4  12        1.76        0.52      3.45 o 
   3   4  12        9.68       14.55      5.88 o 
   4   4  12       16.22       18.85      6.93 o 
   5   4  12       21.22       31.00     11.06 o 
   0   5  12        5.55        2.99      4.97 o 
   1   5  12       21.20       21.40      3.88 o 
   2   5  12       14.23       16.20      4.34 o 
   3   5  12       15.00       11.33      6.17 o 
   4   5  12        1.86        8.38      7.96 o 
   0   6  12        1.24        2.99      5.79 o 
   1   6  12        5.03        2.32      3.99 o 
   2   6  12        4.79        5.90      5.60 o 
   3   6  12        6.61        5.06      6.31 o 
   4   6  12        1.06        2.77      7.34 o 
   0   7  12        0.27       -1.86      9.11 o 
   1   7  12        1.83        4.55      5.30 o 
   2   7  12        0.61       -0.99      5.80 o 
   3   7  12        4.02        2.15      7.57 o 
   0   8  12        0.10       -1.36     10.13 o 
   1   8  12        8.45        1.84      6.98 o 
   2   8  12        0.53       -4.28      8.02 o 
   3   8  12        2.31       -1.33      8.35 o 
   0   9  12        0.07        2.07     10.54 o 
   1   9  12        0.70       -1.10      8.77 o 
   1   0  13      683.45      685.52     20.74 o 
   2   0  13       12.57       16.76      5.00 o 
   3   0  13       55.50       44.25      9.75 o 
   4   0  13        0.69        1.20      8.99 o 
   5   0  13       25.93       12.76     12.32 o 
   0   1  13        0.00        7.32      5.04 o 
   1   1  13      100.62      110.04      5.33 o 
   2   1  13       49.37       48.08      3.63 o 
   3   1  13        1.94        1.03      3.93 o 
   4   1  13       20.94       13.94      6.31 o 
   5   1  13        6.92       11.62      8.27 o 
   0   2  13      738.22      729.00     30.04 o 
   1   2  13       15.72       18.01      3.08 o 
   2   2  13        0.33        1.25      2.69 o 
   3   2  13       20.40       19.31      4.74 o 
   4   2  13        5.53        8.37      5.49 o 
   5   2  13       33.15       27.65      9.42 o 
   0   3  13      134.00      131.13      7.67 o 
   1   3  13      197.93      183.06      5.86 o 
   2   3  13       53.77       45.64      4.33 o 
   3   3  13       12.98       18.55      6.13 o 
   4   3  13        3.50        6.69      6.81 o 
   5   3  13        2.36        5.69      8.63 o 
   0   4  13      207.92      212.02      9.70 o 
   1   4  13       63.90       69.15      4.72 o 
   2   4  13        4.22        4.48      3.74 o 
   3   4  13       20.02       14.78      5.48 o 
   4   4  13        2.18        1.05      6.85 o 
   5   4  13        1.47       12.07      9.98 o 
   0   5  13        7.07        7.05      4.92 o 
   1   5  13        5.60        1.96      3.71 o 
   2   5  13        4.26        6.73      3.96 o 
   3   5  13       15.99       13.87      6.12 o 
   4   5  13        7.31        7.90      8.67 o 
   0   6  13        6.66        4.69      5.79 o 
   1   6  13        6.87        4.83      4.37 o 
   2   6  13        7.17        6.16      5.15 o 
   3   6  13       12.88       11.03      6.61 o 
   4   6  13        5.59        0.71      7.75 o 
   0   7  13        6.13        7.07      6.82 o 
   1   7  13        1.75        6.16      5.43 o 
   2   7  13       21.80       17.07      6.37 o 
   3   7  13       11.48       15.91      8.41 o 
   0   8  13        2.91        4.90      9.97 o 
   1   8  13        7.29        4.92      6.97 o 
   2   8  13        0.15        1.23      8.37 o 
   3   8  13        1.86        7.41     10.07 o 
   0   9  13        0.17        7.08     10.73 o 
   1   9  13        1.07        6.95      8.58 o 
   0   0  14     4739.34     4719.91     61.56 o 
   1   0  14      130.44      121.54      7.49 o 
   2   0  14       32.50       14.68      7.06 o 
   3   0  14       18.83       14.19      8.30 o 
   4   0  14        8.67        9.66      9.44 o 
   5   0  14        8.04       10.79     11.99 o 
   0   1  14      827.29      871.72     25.81 o 
   1   1  14      109.61      110.05      5.53 o 
   2   1  14      181.37      178.10     14.59 o 
   3   1  14        1.51       -2.77      3.85 o 
   4   1  14        2.75        1.72      6.29 o 
   5   1  14       10.94        8.13      7.60 o 
   0   2  14       29.73       35.75      8.27 o 
   1   2  14       81.77       85.20      5.22 o 
   2   2  14        8.93        8.57      2.91 o 
   3   2  14       23.70       17.26      5.04 o 
   4   2  14       15.58       11.65      5.69 o 
   5   2  14        6.84        9.04      9.32 o 
   0   3  14       71.49       67.27      6.05 o 
   1   3  14      145.38      143.57      5.83 o 
   2   3  14      102.82       93.25      5.53 o 
   3   3  14       21.96       17.35      5.88 o 
   4   3  14       26.20       25.06      7.49 o 
   5   3  14        6.63       16.09     10.17 o 
   0   4  14      127.32      122.47      7.78 o 
   1   4  14      154.89      148.09      6.52 o 
   2   4  14       62.01       72.63      5.90 o 
   3   4  14       15.32       20.47      6.33 o 
   4   4  14       22.15       16.58      7.51 o 
   5   4  14        2.44       12.36     10.60 o 
   0   5  14        4.34        3.49      4.98 o 
   1   5  14       15.43       12.98      4.34 o 
   2   5  14       81.24       81.57      6.60 o 
   3   5  14       27.46       33.45      7.18 o 
   4   5  14       16.01       10.79      8.65 o 
   0   6  14        2.00       -2.11      5.57 o 
   1   6  14       29.43       25.98      5.12 o 
   2   6  14        3.21        1.39      4.04 o 
   3   6  14        3.32        6.57      7.59 o 
   4   6  14        4.30        7.18      7.99 o 
   0   7  14        3.87        5.87      6.37 o 
   1   7  14        0.72        0.67      5.39 o 
   2   7  14        8.84       10.97      6.62 o 
   3   7  14        4.06       19.51      8.84 o 
   0   8  14        0.45       -1.01      9.96 o 
   1   8  14        1.05        6.25      7.01 o 
   2   8  14        2.39        9.32      6.89 o 
   0   9  14        4.73        9.56     12.38 o 
   1   9  14        1.21       -0.30      7.98 o 
   1   0  15      175.51      160.20      8.79 o 
   2   0  15       73.74       68.57      8.38 o 
   3   0  15       46.47       34.15      9.08 o 
   4   0  15       35.15       29.33     10.61 o 
   5   0  15       14.28       19.31     12.15 o 
   0   1  15     1041.50     1148.39     35.31 o 
   1   1  15     1039.52     1140.56     31.60 o 
   2   1  15       66.08       65.43      5.01 o 
   3   1  15       22.02       21.15      4.96 o 
   4   1  15        3.44        6.40      6.46 o 
   5   1  15        9.76        9.17      8.70 o 
   0   2  15      788.27      806.45     39.77 o 
   1   2  15      928.17      976.53     27.12 o 
   2   2  15        1.98        1.27      2.75 o 
   3   2  15       22.09       22.36      5.20 o 
   4   2  15       12.62        9.97      6.75 o 
   5   2  15        2.21       -3.12      7.75 o 
   0   3  15      268.57      291.66     18.04 o 
   1   3  15      239.52      226.29      7.35 o 
   2   3  15      113.73      118.32      6.28 o 
   3   3  15       30.61       27.88      6.07 o 
   4   3  15       14.31       12.43      6.89 o 
   5   3  15        7.42       11.59     10.00 o 
   0   4  15        2.83        2.76      3.81 o 
   1   4  15       39.05       40.83      4.17 o 
   2   4  15       82.82       83.57      6.32 o 
   3   4  15       43.97       46.47      7.32 o 
   4   4  15        2.54       -1.81      6.58 o 
   5   4  15        4.27        4.05     10.27 o 
   0   5  15        7.75        6.35      4.99 o 
   1   5  15       26.95       27.14      5.18 o 
   2   5  15       16.59       11.30      4.61 o 
   3   5  15       19.06       22.96      6.75 o 
   4   5  15        7.44        5.94      8.54 o 
   0   6  15        0.00        2.41      5.26 o 
   1   6  15        8.79       10.15      4.36 o 
   2   6  15        2.16        0.43      4.31 o 
   3   6  15       19.92       12.16      7.99 o 
   4   6  15        0.26        2.61      7.65 o 
   0   7  15        0.68        3.48      6.43 o 
   1   7  15        4.85        1.02      5.51 o 
   2   7  15        9.96       15.08      6.82 o 
   3   7  15        3.90        4.74      8.20 o 
   0   8  15        0.20       -0.77     10.01 o 
   1   8  15        2.59        6.83      7.53 o 
   2   8  15        2.53        1.69      6.65 o 
   0   9  15        0.12        2.01     11.59 o 
   1   9  15        2.51       14.71     12.43 o 
   0   0  16      445.58      481.51     20.58 o 
   1   0  16       22.70       39.82      5.23 o 
   2   0  16        4.59        3.32      4.72 o 
   3   0  16       42.16       44.86      9.31 o 
   4   0  16        2.55        4.11      8.80 o 
   5   0  16       29.59       15.21     13.04 o 
   0   1  16     4172.44     4573.36     95.73 o 
   1   1  16       87.16       78.98      6.17 o 
   2   1  16      117.79      122.76      7.68 o 
   3   1  16        7.06        4.37      4.83 o 
   4   1  16       28.70       20.81      7.15 o 
   5   1  16        1.69       -1.55      8.44 o 
   0   2  16      159.04      156.43      9.04 o 
   1   2  16       47.89       48.48      4.41 o 
   2   2  16      179.74      178.80      8.18 o 
   3   2  16        3.58        4.79      4.98 o 
   4   2  16        0.51       -2.33      5.31 o 
   5   2  16        5.12        7.51      9.21 o 
   0   3  16        6.02        8.97      3.97 o 
   1   3  16      121.12      110.78      5.58 o 
   2   3  16       56.72       52.92      5.01 o 
   3   3  16       20.91       11.07      5.87 o 
   4   3  16       15.83       11.26      7.08 o 
   5   3  16        4.53        6.75     10.49 o 
   0   4  16       15.10       18.00      4.50 o 
   1   4  16       30.88       21.56      3.77 o 
   2   4  16       16.91       13.14      4.26 o 
   3   4  16        0.50        1.92      5.63 o 
   4   4  16       32.07       28.09      8.05 o 
   5   4  16        0.83       -9.55      9.63 o 
   0   5  16       22.46       25.35      5.83 o 
   1   5  16       27.92       29.09      5.36 o 
   2   5  16       21.39       18.59      4.98 o 
   3   5  16        7.45        9.71      6.00 o 
   4   5  16       17.57       20.68      8.03 o 
   0   6  16        0.15        0.76      5.34 o 
   1   6  16       11.86        9.55      4.45 o 
   2   6  16        6.02        4.26      4.53 o 
   3   6  16       27.08       25.02     10.42 o 
   4   6  16        2.39        1.70      7.17 o 
   0   7  16        9.67        4.54      6.73 o 
   1   7  16        4.68        6.73      5.53 o 
   2   7  16       13.15        9.85      6.47 o 
   3   7  16        2.23       -1.68      7.47 o 
   0   8  16        0.21       -3.20      9.53 o 
   1   8  16        0.31       -1.50      7.27 o 
   2   8  16        4.03        9.51      7.24 o 
   0   9  16        1.34        9.45     12.07 o 
   1   9  16        1.68        3.33     10.53 o 
   1   0  17      731.98      725.64     48.63 o 
   2   0  17       11.57        9.05      5.86 o 
   3   0  17       11.11       21.38     18.13 o 
   4   0  17       21.35       28.56     10.72 o 
   5   0  17        0.77        0.00     12.17 o 
   0   1  17      658.38      734.36     27.10 o 
   1   1  17       19.00       10.04      3.46 o 
   2   1  17        2.51        6.67      3.59 o 
   3   1  17       16.76       18.50      5.67 o 
   4   1  17       29.57       30.48      7.96 o 
   5   1  17        1.45       -1.95      7.79 o 
   0   2  17       49.55       57.28      7.33 o 
   1   2  17       39.45       36.84      4.15 o 
   2   2  17       17.99       17.61      4.09 o 
   3   2  17       53.53       40.31      6.14 o 
   4   2  17       23.28       26.37      7.18 o 
   5   2  17       15.16       15.63     11.75 o 
   0   3  17      235.62      231.91     10.98 o 
   1   3  17      174.09      168.88      6.88 o 
   2   3  17       42.54       42.19      4.91 o 
   3   3  17        0.72        2.73      5.59 o 
   4   3  17        7.88       11.03      6.83 o 
   5   3  17       11.47        8.95      9.72 o 
   0   4  17        2.48        2.57      4.25 o 
   1   4  17       58.44       54.77      5.22 o 
   2   4  17        8.03       10.92      4.18 o 
   3   4  17       67.48       56.63      8.35 o 
   4   4  17        3.08        2.22      7.36 o 
   0   5  17       10.57        5.83      5.34 o 
   1   5  17       11.66       15.50      4.82 o 
   2   5  17       14.61       15.53      4.92 o 
   3   5  17       27.91       27.42      7.32 o 
   4   5  17        2.78       14.62      8.10 o 
   0   6  17        1.99       -0.44      5.41 o 
   1   6  17        6.54        4.38      4.19 o 
   2   6  17        1.04        2.96      4.70 o 
   3   6  17       13.32        9.98      9.89 o 
   4   6  17        3.81       23.21     26.70 o 
   0   7  17       13.78       12.46      7.49 o 
   1   7  17       11.55        8.61      5.62 o 
   2   7  17       10.32       12.62      6.67 o 
   3   7  17        0.27       -7.22      8.12 o 
   0   8  17        0.26       -6.62      9.93 o 
   1   8  17        7.79        8.10      7.18 o 
   2   8  17        1.54       -0.15      6.89 o 
   0   9  17        4.84       -0.74     12.08 o 
   0   0  18       76.90       87.90     10.41 o 
   1   0  18      103.01      108.83     11.86 o 
   2   0  18        1.64       -1.77      5.30 o 
   3   0  18       64.98       61.75     13.16 o 
   4   0  18        2.54        3.29      8.69 o 
   5   0  18        0.00        4.16     11.67 o 
   0   1  18        0.35       17.78      6.84 o 
   1   1  18       34.73       33.05      4.35 o 
   2   1  18      107.70      109.07      8.58 o 
   3   1  18       39.45       35.05      6.87 o 
   4   1  18        2.58       -3.93      7.42 o 
   5   1  18       12.63        6.63      8.60 o 
   0   2  18      111.98      125.72     10.12 o 
   1   2  18       31.53       31.77      4.24 o 
   2   2  18        6.39        9.57      3.78 o 
   3   2  18       41.64       40.19      6.35 o 
   4   2  18       41.63       44.95      9.11 o 
   5   2  18        4.75        7.68     11.45 o 
   0   3  18      351.85      338.14     19.53 o 
   1   3  18       20.77       18.21      4.08 o 
   2   3  18        9.44       15.33      4.27 o 
   3   3  18        0.96        4.81      5.90 o 
   4   3  18       51.24       40.23      8.60 o 
   5   3  18        7.40       11.15      9.28 o 
   0   4  18       68.19       62.36      7.02 o 
   1   4  18       46.07       51.40      5.35 o 
   2   4  18        6.53        9.18      4.26 o 
   3   4  18       19.26       28.33      6.81 o 
   4   4  18        5.18        2.15      7.74 o 
   0   5  18       25.69       20.73      5.87 o 
   1   5  18       53.10       51.75      6.31 o 
   2   5  18        5.55        5.36      4.41 o 
   3   5  18        2.68        3.89      6.21 o 
   4   5  18        3.38        6.77      8.13 o 
   0   6  18        2.43        0.97      5.75 o 
   1   6  18        6.47        6.06      4.40 o 
   2   6  18        8.28        8.38      6.02 o 
   3   6  18       22.38       27.94     11.36 o 
   0   7  18       27.22       30.41      8.63 o 
   1   7  18        5.00        6.47      5.46 o 
   2   7  18       22.25       20.36      6.96 o 
   3   7  18        0.05       -0.64      8.87 o 
   0   8  18        4.87        9.38     10.72 o 
   1   8  18        6.44        8.03      6.97 o 
   2   8  18        0.26        2.36      7.26 o 
   1   0  19       20.03       25.04      5.31 o 
   2   0  19       18.03       19.68      6.60 o 
   3   0  19       76.74       76.59     17.39 o 
   4   0  19       38.31       33.01     11.59 o 
   5   0  19        3.06       -5.22      9.84 o 
   0   1  19       16.19        9.84      4.91 o 
   1   1  19       59.16       55.22      5.41 o 
   2   1  19       67.34       74.37      7.46 o 
   3   1  19       90.78       77.53      8.70 o 
   4   1  19       15.12       14.56      8.36 o 
   5   1  19        2.84        7.64      9.89 o 
   0   2  19      171.18      167.61     11.77 o 
   1   2  19      104.28      100.56      6.38 o 
   2   2  19        3.14       -1.67      4.06 o 
   3   2  19       48.85       47.82      6.97 o 
   4   2  19        8.36       10.20      7.18 o 
   5   2  19        1.21        4.98     11.43 o 
   0   3  19        4.11        4.73      4.32 o 
   1   3  19       73.69       79.15      5.97 o 
   2   3  19       74.69       81.99      7.54 o 
   3   3  19       23.40       27.49      6.58 o 
   4   3  19        4.30        7.12      7.17 o 
   0   4  19        1.07       -0.47      5.56 o 
   1   4  19       32.72       24.36      4.54 o 
   2   4  19       37.96       39.45      6.74 o 
   3   4  19       30.34       34.83      7.46 o 
   4   4  19        0.28       -1.35      7.60 o 
   0   5  19      170.48      172.63     26.23 o 
   1   5  19       41.93       36.35      5.87 o 
   2   5  19       15.19       14.22      5.88 o 
   3   5  19        0.30       -2.47      6.11 o 
   4   5  19       13.56       10.42      8.61 o 
   0   6  19        0.55        9.70      5.81 o 
   1   6  19        4.59        7.18      4.68 o 
   2   6  19        4.63        4.43      5.97 o 
   3   6  19       10.28       13.83     10.59 o 
   0   7  19       10.14       17.39      7.86 o 
   1   7  19        0.38        6.07      5.06 o 
   2   7  19        6.40        1.99      6.09 o 
   3   7  19        2.56        1.49      8.89 o 
   0   8  19        0.27       -1.50     10.41 o 
   1   8  19       16.17       12.40      6.39 o 
   2   8  19        2.25       -1.33      7.36 o 
   0   0  20       15.97       12.83      5.82 o 
   1   0  20        0.00        2.85      4.41 o 
   2   0  20       19.79        8.60      6.65 o 
   3   0  20       52.97       59.17     14.88 o 
   4   0  20        0.07       -3.12     15.17 o 
   5   0  20        2.99      -10.15     11.79 o 
   0   1  20       15.44       12.21      5.37 o 
   1   1  20       84.35       80.32      6.64 o 
   2   1  20      187.79      191.86     11.23 o 
   3   1  20      113.31      107.71     10.65 o 
   4   1  20        3.63        9.68      8.29 o 
   5   1  20        9.48       18.90     12.29 o 
   0   2  20        0.42        3.07      5.17 o 
   1   2  20      221.56      215.16      9.67 o 
   2   2  20       24.28       25.95      5.53 o 
   3   2  20      183.08      210.16     12.16 o 
   4   2  20       15.67       18.59      8.65 o 
   5   2  20        1.28        5.78     11.86 o 
   0   3  20       22.12       21.44      5.15 o 
   1   3  20       62.13       58.92      5.50 o 
   2   3  20       25.31       28.26      6.48 o 
   3   3  20       25.42       30.78      7.30 o 
   4   3  20       11.80        9.15      7.67 o 
   0   4  20       32.06       32.68      7.99 o 
   1   4  20       69.37       61.79      6.58 o 
   2   4  20       39.47       31.49      5.91 o 
   3   4  20       44.44       35.36      7.81 o 
   4   4  20       19.22       17.70      8.35 o 
   0   5  20       31.64       49.53      9.65 o 
   1   5  20        9.54       12.62      5.14 o 
   2   5  20        1.53        7.63      5.31 o 
   3   5  20       15.37       18.94      6.59 o 
   4   5  20        2.01        6.80      8.78 o 
   0   6  20      128.68      117.68     12.19 o 
   1   6  20       50.26       47.23      6.30 o 
   2   6  20       22.86       19.01      6.67 o 
   3   6  20        0.73       -4.83     10.12 o 
   0   7  20        0.67        1.97      7.15 o 
   1   7  20        5.03        6.43      5.12 o 
   2   7  20        2.60        2.25      7.11 o 
   3   7  20        0.51       -0.99      8.04 o 
   0   8  20        0.23       -1.13     10.27 o 
   1   8  20        5.97       10.84      6.49 o 
   1   0  21      208.48      219.18     12.04 o 
   2   0  21      185.20      184.96     14.48 o 
   3   0  21      527.89      641.68     37.44 o 
   4   0  21       52.26       43.17     15.93 o 
   5   0  21        0.77       -5.59     17.01 o 
   0   1  21       84.33       84.31      9.00 o 
   1   1  21       69.04       66.93      5.95 o 
   2   1  21       10.38       17.92      5.28 o 
   3   1  21      110.66      144.92     12.20 o 
   4   1  21       15.29       22.40      8.93 o 
   5   1  21       11.91       10.30     12.23 o 
   0   2  21       77.90       57.24      8.91 o 
   1   2  21      252.31      241.10     11.00 o 
   2   2  21       77.95       80.31      8.23 o 
   3   2  21      117.17      130.91     11.41 o 
   4   2  21        3.35        2.24      7.83 o 
   0   3  21        1.19        6.05      4.70 o 
   1   3  21      174.88      164.85      8.42 o 
   2   3  21       75.55       74.77      8.80 o 
   3   3  21       39.62       42.06      7.83 o 
   4   3  21        7.08       15.35      7.97 o 
   0   4  21      220.88      224.99     15.91 o 
   1   4  21        7.49        9.44      4.71 o 
   2   4  21      127.59      122.69     10.60 o 
   3   4  21        2.48        9.36      6.75 o 
   4   4  21       12.19       18.21      7.92 o 
   0   5  21        0.16        1.10      7.52 o 
   1   5  21        2.46        2.36      4.63 o 
   2   5  21       58.05       55.47      7.95 o 
   3   5  21        3.15        0.96      6.46 o 
   4   5  21        5.11        7.40      8.82 o 
   0   6  21       12.20       11.06     10.11 o 
   1   6  21       47.11       56.89      7.30 o 
   2   6  21        1.62        1.89      6.31 o 
   3   6  21        5.81        7.61      9.27 o 
   0   7  21       50.72       61.12     10.52 o 
   1   7  21        6.16        2.21      5.17 o 
   2   7  21        1.33        6.92      7.22 o 
   0   8  21        0.01       10.75     10.99 o 
   1   8  21        3.53        7.02      7.07 o 
   0   0  22        5.10        1.54      7.08 o 
   1   0  22       76.77       85.47      8.33 o 
   2   0  22      518.24      551.96     30.25 o 
   3   0  22      134.42      171.83     20.64 o 
   4   0  22        9.37       12.62     13.92 o 
   5   0  22        2.71       14.03     15.60 o 
   0   1  22       55.04       57.26      8.16 o 
   1   1  22       24.35       25.07      4.62 o 
   2   1  22      267.78      295.24     14.38 o 
   3   1  22       73.55      103.19     10.91 o 
   4   1  22       85.15      101.24     13.93 o 
   0   2  22      115.36      104.16     10.25 o 
   1   2  22      168.62      167.60      9.25 o 
   2   2  22      555.91      569.08     19.97 o 
   3   2  22       10.90       18.84      7.69 o 
   4   2  22       24.10       31.38      9.37 o 
   0   3  22      153.60      147.34     12.14 o 
   1   3  22       74.06       82.70      6.61 o 
   2   3  22      328.46      310.85     23.65 o 
   3   3  22       86.70       89.49     10.76 o 
   4   3  22       17.34       27.96      9.02 o 
   0   4  22      167.90      178.23     14.56 o 
   1   4  22        3.38       11.59      5.10 o 
   2   4  22       52.81       61.41      8.30 o 
   3   4  22        2.30        3.89      7.93 o 
   4   4  22        3.91        7.02      8.07 o 
   0   5  22      323.62      339.22     26.12 o 
   1   5  22       50.53       56.57      7.02 o 
   2   5  22        0.99       -0.58      6.66 o 
   3   5  22        2.33        4.02      7.15 o 
   4   5  22        4.96        2.40      9.21 o 
   0   6  22       42.40       61.42     10.14 o 
   1   6  22       58.72       64.67      8.01 o 
   2   6  22        5.43        2.74      7.45 o 
   3   6  22        3.30        6.68      8.99 o 
   0   7  22       59.73       60.69     11.08 o 
   1   7  22        7.94       11.80      5.26 o 
   2   7  22        4.53        1.06      7.76 o 
   0   8  22        3.88        6.62     10.44 o 
   1   8  22        2.30       -2.12      8.15 o 
   1   0  23       59.85       60.96      8.76 o 
   2   0  23       21.13       14.59      8.46 o 
   3   0  23      393.23      491.72     43.40 o 
   4   0  23       14.78        7.64     13.50 o 
   0   1  23       32.38       28.57      7.09 o 
   1   1  23      140.78      117.09      7.91 o 
   2   1  23      365.54      373.58     16.87 o 
   3   1  23      215.96      238.07     15.50 o 
   4   1  23       19.46       25.32     10.48 o 
   0   2  23       80.75       80.86      9.52 o 
   1   2  23       16.77       24.36      5.19 o 
   2   2  23      114.91      125.13     10.43 o 
   3   2  23      154.16      159.33     13.03 o 
   4   2  23       24.55       43.60     13.70 o 
   0   3  23       36.15       37.00      7.50 o 
   1   3  23      322.36      324.98     12.25 o 
   2   3  23        1.05        7.59      6.61 o 
   3   3  23       13.56       14.39      7.97 o 
   4   3  23       13.75       11.63      7.85 o 
   0   4  23      303.63      324.85     19.17 o 
   1   4  23      538.85      566.55     22.77 o 
   2   4  23       24.11       25.83      7.17 o 
   3   4  23        5.09        5.69      7.90 o 
   4   4  23        6.54        5.19      7.72 o 
   0   5  23        9.37       40.38     12.20 o 
   1   5  23      125.07      113.73      9.27 o 
   2   5  23       60.93       69.65     10.58 o 
   3   5  23        0.02        4.49      7.80 o 
   0   6  23        7.12       19.13      7.98 o 
   1   6  23       72.18       77.97      8.56 o 
   2   6  23        8.48       12.95      8.18 o 
   3   6  23        0.97        6.37      9.12 o 
   0   7  23       14.40       13.00      8.55 o 
   1   7  23       30.25       34.24      7.04 o 
   2   7  23        2.11        9.09      8.45 o 
   0   8  23       31.93       46.69     23.90 o 
   0   0  24       97.91       78.86     12.11 o 
   1   0  24       72.43       55.37      8.85 o 
   2   0  24        2.43        4.99      8.89 o 
   3   0  24       20.62       25.96     13.25 o 
   4   0  24       14.48       21.11     15.56 o 
   0   1  24       23.31       18.97      6.29 o 
   1   1  24      164.40      155.81      9.18 o 
   2   1  24      464.84      490.43     18.97 o 
   3   1  24      121.26      140.73     12.92 o 
   4   1  24       45.91       68.36     12.84 o 
   0   2  24        1.33        4.02      5.20 o 
   1   2  24       71.02       70.52      6.90 o 
   2   2  24      195.68      201.28     12.87 o 
   3   2  24       58.62       59.65     11.05 o 
   4   2  24       37.33       68.99     13.23 o 
   0   3  24      166.37      140.19     12.14 o 
   1   3  24       65.80       78.01      7.48 o 
   2   3  24      177.82      161.36     12.39 o 
   3   3  24        3.27        3.25      7.31 o 
   4   3  24        3.05        1.87      9.32 o 
   0   4  24       57.33       70.43     13.36 o 
   1   4  24       43.69       58.03      7.35 o 
   2   4  24       79.40       72.25      9.27 o 
   3   4  24        8.71       22.14      9.98 o 
   4   4  24        3.61       13.19      9.99 o 
   0   5  24      159.84      168.34     19.87 o 
   1   5  24       19.31       25.83      5.87 o 
   2   5  24        7.39       11.23      7.48 o 
   3   5  24        3.81        1.69      8.78 o 
   0   6  24      159.22      156.94     14.83 o 
   1   6  24       15.98       17.15      7.35 o 
   2   6  24        3.78        6.38      7.96 o 
   3   6  24        1.11       -7.40      8.66 o 
   0   7  24       29.90       26.87      9.20 o 
   1   7  24        7.10       13.16      7.10 o 
   2   7  24        3.57        4.83      8.84 o 
   1   0  25       46.55       33.79      8.22 o 
   2   0  25      159.51      164.78     18.58 o 
   3   0  25       72.75       95.28     18.73 o 
   4   0  25        0.23        7.01     15.07 o 
   0   1  25       34.64       37.57      7.91 o 
   1   1  25      126.96      122.62      8.48 o 
   2   1  25       72.61       89.20      9.44 o 
   3   1  25      126.61      145.48     12.93 o 
   4   1  25        2.18        0.18      9.34 o 
   0   2  25        0.03       -1.79      5.67 o 
   1   2  25      309.96      303.76     13.09 o 
   2   2  25       44.07       48.62      7.58 o 
   3   2  25       56.44       80.62     12.06 o 
   4   2  25        5.28       12.42     11.76 o 
   0   3  25        2.92        4.28      6.41 o 
   1   3  25      132.60      139.38     10.35 o 
   2   3  25       22.51       18.89      7.84 o 
   3   3  25        8.67       15.41      9.44 o 
   4   3  25       31.24       40.19     12.44 o 
   0   4  25        7.79       11.38      9.00 o 
   1   4  25       17.61       23.06      6.71 o 
   2   4  25       14.35       18.03      7.46 o 
   3   4  25        4.31        9.78      8.72 o 
   0   5  25       71.36       91.10     15.81 o 
   1   5  25       28.45       23.28      6.47 o 
   2   5  25        3.55        2.89      7.31 o 
   3   5  25       11.15       14.12      9.18 o 
   0   6  25        1.76        5.92      7.81 o 
   1   6  25        8.42       10.69      7.29 o 
   2   6  25       10.73       12.40      8.89 o 
   0   7  25        0.75        3.32      8.48 o 
   1   7  25        0.06        5.09      6.81 o 
   0   0  26        6.63       13.89     12.20 o 
   1   0  26       31.58       23.06      9.23 o 
   2   0  26      363.44      351.63     26.40 o 
   3   0  26       17.87       24.37     13.03 o 
   4   0  26        3.55       15.74     14.96 o 
   0   1  26        0.58        3.21      5.89 o 
   1   1  26       60.22       61.66      6.73 o 
   2   1  26       11.17       19.92      6.95 o 
   3   1  26       41.17       42.39      9.13 o 
   4   1  26        1.18        4.06     12.82 o 
   0   2  26        5.62        0.54      5.45 o 
   1   2  26       20.21       19.46      5.46 o 
   2   2  26       13.01       18.94      6.57 o 
   3   2  26        5.14       12.46      8.70 o 
   4   2  26        2.07       -1.43      9.49 o 
   0   3  26        9.12       18.06      7.65 o 
   1   3  26       89.27       71.65      8.47 o 
   2   3  26       25.68       31.28      8.48 o 
   3   3  26       20.36       25.99      9.85 o 
   4   3  26        8.58       15.20     12.39 o 
   0   4  26       10.55        2.38      9.30 o 
   1   4  26       79.05       89.60      9.80 o 
   2   4  26        8.52       17.37      7.47 o 
   3   4  26       30.91       46.22     10.38 o 
   0   5  26       44.63       54.54     13.80 o 
   1   5  26        7.28       11.27      6.11 o 
   2   5  26        8.92        4.72      7.83 o 
   3   5  26        1.01        3.80      9.31 o 
   0   6  26        0.74        0.80      7.81 o 
   1   6  26       13.46       24.85      8.09 o 
   2   6  26        0.05        1.09      8.20 o 
   0   7  26        2.18        2.86      8.74 o 
   1   7  26       15.99       25.49      7.95 o 
   1   0  27        0.94        2.17      7.67 o 
   2   0  27       85.07      103.88     15.85 o 
   3   0  27        8.02       25.06     13.82 o 
   4   0  27       14.02       13.68     14.79 o 
   0   1  27        1.16       -3.19      5.86 o 
   1   1  27       21.59       14.33      5.08 o 
   2   1  27       10.03        8.32      6.18 o 
   3   1  27        8.97       20.18      8.45 o 
   4   1  27        1.99        2.43     12.74 o 
   0   2  27        1.17        1.73      6.21 o 
   1   2  27        5.92        8.55      4.83 o 
   2   2  27      126.89      123.81     10.80 o 
   3   2  27        8.08       16.87      9.40 o 
   4   2  27        5.58        9.31     10.85 o 
   0   3  27       61.70       52.80      9.86 o 
   1   3  27        6.10       11.93      5.85 o 
   2   3  27        4.52        2.34      7.24 o 
   3   3  27       14.68       13.00      9.50 o 
   0   4  27       23.46       23.29     17.56 o 
   1   4  27       21.38       18.78      7.60 o 
   2   4  27        1.93        4.83      7.38 o 
   3   4  27        0.38        4.09      9.22 o 
   0   5  27        1.31       11.39     11.17 o 
   1   5  27        8.90        7.77      6.53 o 
   2   5  27        2.51        3.13      8.00 o 
   3   5  27        3.03        7.32     10.26 o 
   0   6  27       23.71       31.65      8.99 o 
   1   6  27        5.90        2.38      7.58 o 
   2   6  27        3.13        9.21      8.81 o 
   0   7  27       18.10       15.69      8.90 o 
   1   7  27        3.29        4.75      7.00 o 
   0   0  28       18.29       24.16     14.67 o 
   1   0  28        4.33        2.81      7.84 o 
   2   0  28       88.06       75.38     14.63 o 
   3   0  28       26.28       29.94     13.89 o 
   4   0  28        5.80       17.08     17.48 o 
   0   1  28        0.53       -4.16      6.10 o 
   1   1  28       50.86       39.55      6.46 o 
   2   1  28        9.82        8.59      6.25 o 
   3   1  28       26.66       28.60     10.41 o 
   4   1  28        0.04       -7.96     12.00 o 
   0   2  28       32.85       16.36      6.94 o 
   1   2  28       14.65       12.70      5.27 o 
   2   2  28        6.42        6.02      6.17 o 
   3   2  28        2.12        0.79      9.47 o 
   4   2  28       13.77       19.74     12.50 o 
   0   3  28        1.30       -1.57      7.63 o 
   1   3  28       11.28        8.41      6.17 o 
   2   3  28        2.01        6.41      7.80 o 
   3   3  28        3.58       13.43     10.06 o 
   0   4  28       10.97       17.25      9.39 o 
   1   4  28        0.19        2.48      6.92 o 
   2   4  28       10.47        3.60      8.13 o 
   3   4  28       13.23       24.92     10.95 o 
   0   5  28        6.37        5.87     10.93 o 
   1   5  28       16.35       13.55      6.61 o 
   2   5  28        0.98       10.10      8.75 o 
   0   6  28        1.92        1.28      7.57 o 
   1   6  28        1.26       -4.58      7.73 o 
   2   6  28       10.00       13.27      9.83 o 
   1   0  29       12.07        5.10      9.39 o 
   2   0  29        5.12       -1.10      8.80 o 
   3   0  29        0.71        4.18     12.51 o 
   4   0  29        0.05        2.55     15.65 o 
   0   1  29       18.84        7.69      6.91 o 
   1   1  29       19.36       17.60      6.21 o 
   2   1  29        2.50       -0.89      6.06 o 
   3   1  29        2.07       -1.59      8.48 o 
   0   2  29       11.86        9.07      7.10 o 
   1   2  29        8.36        4.68      5.08 o 
   2   2  29       52.07       48.71      9.78 o 
   3   2  29       10.51       10.68     10.42 o 
   0   3  29       13.40        9.14      8.03 o 
   1   3  29       20.52       19.71      6.69 o 
   2   3  29        3.17        7.06      8.06 o 
   3   3  29       20.74       30.48     11.86 o 
   0   4  29       10.92       15.50     10.40 o 
   1   4  29        2.94        3.89      6.85 o 
   2   4  29        0.07       10.93      8.75 o 
   3   4  29       10.28        6.43     11.18 o 
   0   5  29       21.62       17.71     11.94 o 
   1   5  29        4.76        2.85      7.22 o 
   2   5  29        7.31       11.70      9.43 o 
   0   6  29        1.46        5.97      7.51 o 
   1   6  29        3.78        3.34      7.91 o 
   0   0  30      146.01      108.28     22.03 o 
   1   0  30      123.87       90.14     14.64 o 
   2   0  30        0.27       -4.36      9.48 o 
   3   0  30       12.94       30.79     15.34 o 
   0   1  30       67.42       35.24      9.34 o 
   1   1  30       10.58       11.18      6.11 o 
   2   1  30        3.03       -3.14      5.83 o 
   3   1  30        1.45        5.20      9.52 o 
   0   2  30       41.10       25.97      8.64 o 
   1   2  30        2.12        4.20      5.92 o 
   2   2  30        5.96        4.60      7.81 o 
   3   2  30        3.15       -7.63      9.13 o 
   0   3  30        6.60        6.70     10.48 o 
   1   3  30       43.18       25.63      7.50 o 
   2   3  30       30.59       27.60      8.91 o 
   3   3  30        0.99       -5.31      9.63 o 
   0   4  30        0.01       -0.11     10.32 o 
   1   4  30        9.56        5.14      7.87 o 
   2   4  30       19.00       17.06     10.58 o 
   0   5  30       14.16       11.93     12.05 o 
   1   5  30        2.19        5.59      7.69 o 
   2   5  30        2.14        7.46      9.07 o 
   0   6  30        1.93       13.10     12.03 o 
   1   6  30        2.97        4.53      8.87 o 
   1   0  31       44.41       23.29      9.52 o 
   2   0  31        0.03        5.85     10.04 o 
   3   0  31        1.47        2.04     12.72 o 
   0   1  31       32.01       25.56      9.22 o 
   1   1  31      129.31      104.96     10.11 o 
   2   1  31        7.99        7.00      7.03 o 
   3   1  31        2.66        5.85      9.72 o 
   0   2  31       15.74       15.08      8.33 o 
   1   2  31       88.53       72.98      9.00 o 
   2   2  31        8.87        8.55      8.15 o 
   3   2  31        5.01        1.67      9.71 o 
   0   3  31       14.21       11.54     11.16 o 
   1   3  31       10.15       10.23      7.88 o 
   2   3  31        2.81        7.37      8.13 o 
   3   3  31        7.70       14.90     14.96 o 
   0   4  31        3.48       11.59     10.37 o 
   1   4  31        8.55        8.46      9.42 o 
   2   4  31        8.03        7.68     10.11 o 
   0   5  31        0.94        5.80     12.26 o 
   1   5  31        4.06        9.74      9.57 o 
   2   5  31        7.12       15.28     11.63 o 
   0   6  31        1.50        5.79     12.74 o 
   0   0  32       96.96       63.09     18.44 o 
   1   0  32        1.25        6.36      9.42 o 
   2   0  32        4.67        9.49     10.36 o 
   3   0  32        8.96       12.80     15.71 o 
   0   1  32        0.40       -0.17      7.11 o 
   1   1  32        9.05       17.46      6.61 o 
   2   1  32       16.64       14.99      7.39 o 
   3   1  32        5.01       16.23     12.79 o 
   0   2  32       54.49       45.85     11.06 o 
   1   2  32       16.94       20.17      6.74 o 
   2   2  32        1.58       -1.28      8.38 o 
   3   2  32        1.01       -0.62     10.34 o 
   0   3  32       13.22       15.50     11.53 o 
   1   3  32        9.64       20.42      8.61 o 
   2   3  32        7.40        8.16      8.77 o 
   0   4  32        5.24        9.61     11.69 o 
   1   4  32        2.61        3.23      8.43 o 
   2   4  32       11.67       24.38     10.98 o 
   0   5  32        0.13        3.63     12.19 o 
   1   5  32        3.10        1.77      9.67 o 
   1   0  33        0.12        3.70      9.37 o 
   2   0  33        0.71        2.50     11.00 o 
   3   0  33        0.02       14.15     15.02 o 
   0   1  33        8.81        4.74      7.35 o 
   1   1  33        0.40       -2.32      6.14 o 
   2   1  33        0.83        1.74      7.58 o 
   3   1  33        3.59        7.90     12.08 o 
   0   2  33        0.86        7.01      8.34 o 
   1   2  33       11.56       19.19      7.28 o 
   2   2  33        0.07        0.75      8.51 o 
   0   3  33        0.47       -1.53     10.22 o 
   1   3  33        5.09       10.98      8.25 o 
   2   3  33        1.22        2.20      8.62 o 
   0   4  33        2.25       -0.99     10.56 o 
   1   4  33       11.76        7.78      9.76 o 
   2   4  33        0.83        8.73     10.77 o 
   0   5  33        0.67       -1.01     12.20 o 
   0   0  34       32.81       30.74     13.32 o 
   1   0  34        2.48        1.34      9.47 o 
   2   0  34        2.09       -0.24     10.93 o 
   0   1  34       13.58       22.36      8.07 o 
   1   1  34        2.24        0.03      6.02 o 
   2   1  34        2.82        1.84      7.66 o 
   0   2  34        2.82       -0.10      8.26 o 
   1   2  34        1.84        4.60      8.07 o 
   2   2  34        6.53       13.75      9.21 o 
   0   3  34        4.84        1.49     11.41 o 
   1   3  34        0.44        5.29      9.64 o 
   2   3  34        2.33        3.28      8.89 o 
   0   4  34        0.61        5.85     12.84 o 
   1   4  34        0.21        4.75      9.30 o 
   1   0  35        7.22       13.25     10.75 o 
   2   0  35        2.58       19.61     11.68 o 
   0   1  35        1.84        4.05      9.07 o 
   1   1  35        0.15        8.55      7.36 o 
   2   1  35        0.78        2.15      8.38 o 
   0   2  35        6.32       16.82      9.29 o 
   1   2  35        0.65        2.21      7.42 o 
   2   2  35        3.60        2.59      9.12 o 
   0   3  35        0.82       -3.52      9.85 o 
   1   3  35        1.99        6.42      9.29 o 
   0   4  35        4.19       12.58     13.26 o 
   0   0  36       20.53       18.98     14.99 o 
   1   0  36        0.57        1.02     10.04 o 
   2   0  36        6.07        4.41     12.46 o 
   0   1  36        0.11       -2.13      8.94 o 
   1   1  36        2.07       -0.90      6.86 o 
   2   1  36        2.03        4.61      9.12 o 
   0   2  36        1.22        3.98      8.03 o 
   1   2  36        0.37       -0.82      8.20 o 
   0   3  36        0.69        8.72     12.41 o 
   1   3  36        1.87        8.99      9.97 o 
   1   0  37        0.58        5.35     11.00 o 
   0   1  37        1.39       -0.28      9.86 o 
   1   1  37        5.62        3.19      8.20 o 
   0   2  37        1.41       -7.03      8.85 o 
   1   2  37        4.73       11.71      9.19 o 
   0   0  38        0.13        7.86     18.13 o 
   1   0  38        0.79        5.70     11.09 o 
   0   1  38        2.20        9.84     12.43 o 
                                                 
